# Supplementary material for: Past agricultural practices explain old field biodiversity and community composition in annually mowed grasslands: a case study of grazing and cultivation legacies in the northeastern United States
Source: PeerJ. 2025 May 9;13:e19420. doi: 10.7717/peerj.19420 (PMC12068251; doi:10.7717/peerj.19420)
Supplement: Supplemental Information 4 [file peerj-13-19420-s004.csv]

Transect	Distance	ScientificName	Family	Count	Site	Date
1	12	Galium mollugo	Rubiaceae	24	Cultivated	9/22/2021
1	12	Onoclea sensibilis	Onocleaceae	12	Cultivated	9/22/2021
1	24	Onoclea sensibilis	Onocleaceae	3	Cultivated	9/22/2021
1	24	Solidago canadensis	Asteraceae	1	Cultivated	9/22/2021
1	36	Galium mollugo	Rubiaceae	32	Cultivated	9/22/2021
1	36	Vicia cracca	Fabaceae	1	Cultivated	9/22/2021
1	36	Poa spp.	Poaceae	375	Cultivated	9/22/2021
1	36	Stellaria graminea	Caryophyllaceae	8	Cultivated	9/22/2021
1	48	Galium mollugo	Rubiaceae	31	Cultivated	9/22/2021
1	48	Poa spp.	Poaceae	500	Cultivated	9/22/2021
2	12	Dryopteris marginalis	Dryopteridaceae	5	Cultivated	9/22/2021
2	12	Onoclea sensibilis	Onocleaceae	4	Cultivated	9/22/2021
2	12	Stellaria graminea	Caryophyllaceae	2	Cultivated	9/22/2021
2	12	Epilobium sp.	Onagraceae	1	Cultivated	9/22/2021
2	24	Taraxacum officinale	Asteraceae	1	Cultivated	9/22/2021
2	24	Poa spp.	Poaceae	50	Cultivated	9/22/2021
2	24	Lythrum salicaria	Lythraceae	3	Cultivated	9/22/2021
2	24	Onoclea sensibilis	Onocleaceae	2	Cultivated	9/22/2021
2	24	Solidago altissima	Asteraceae	1	Cultivated	9/22/2021
2	24	Epilobium sp.	Onagraceae	4	Cultivated	9/22/2021
2	36	Galium mollugo	Rubiaceae	12	Cultivated	9/22/2021
2	36	Onoclea sensibilis	Onocleaceae	5	Cultivated	9/22/2021
2	36	Solidago altissima	Asteraceae	1	Cultivated	9/22/2021
2	36	Parthenocissus quinquefolia	Vitaceae	2	Cultivated	9/22/2021
2	48	Galium mollugo	Rubiaceae	38	Cultivated	9/22/2021
2	48	Poa spp.	Poaceae	300	Cultivated	9/22/2021
2	48	Lythrum salicaria	Lythraceae	1	Cultivated	9/22/2021
3	12	Onoclea sensibilis	Onocleaceae	8	Cultivated	9/22/2021
3	24	Polytrichum commune	Polytrichaceae	2	Cultivated	9/22/2021
3	24	Poa spp.	Poaceae	30	Cultivated	9/22/2021
3	24	Onoclea sensibilis	Onocleaceae	3	Cultivated	9/22/2021
3	24	Solidago altissima	Asteraceae	5	Cultivated	9/22/2021
3	24	Solidago canadensis	Asteraceae	1	Cultivated	9/22/2021
3	24	Fragaria vesca	Rosaceae	6	Cultivated	9/22/2021
3	24	Parthenocissus quinquefolia	Vitaceae	1	Cultivated	9/22/2021
3	36	Equisetum arvense	Equisetaceae	1	Cultivated	9/22/2021
3	36	Vitis vinifera	Vitaceae	1	Cultivated	9/22/2021
3	36	Poa spp.	Poaceae	20	Cultivated	9/22/2021
3	36	Onoclea sensibilis	Onocleaceae	7	Cultivated	9/22/2021
3	36	Solidago altissima	Asteraceae	2	Cultivated	9/22/2021
3	36	Solidago rugosa	Asteraceae	1	Cultivated	9/22/2021
3	36	Parthenocissus quinquefolia	Vitaceae	4	Cultivated	9/22/2021
3	48	Galium mollugo	Rubiaceae	25	Cultivated	9/22/2021
3	48	Jacquemontia tamnifolia	Convolvulaceae	1	Cultivated	9/22/2021
3	48	Asclepias sp.	Apocynaceae	1	Cultivated	9/22/2021
3	48	Poa spp.	Poaceae	350	Cultivated	9/22/2021
3	48	Parthenocissus quinquefolia	Vitaceae	4	Cultivated	9/22/2021
4	12	Onoclea sensibilis	Onocleaceae	5	Cultivated	9/22/2021
4	12	Solidago canadensis	Asteraceae	3	Cultivated	9/22/2021
4	12	Solidago rugosa	Asteraceae	7	Cultivated	9/22/2021
4	24	Osmunda claytoniana	Osmundaceae	2	Cultivated	9/22/2021
4	24	Poa spp.	Poaceae	2	Cultivated	9/22/2021
4	24	Elymus repens	Poaceae	2	Cultivated	9/22/2021
4	24	Onoclea sensibilis	Onocleaceae	1	Cultivated	9/22/2021
4	24	Stellaria graminea	Caryophyllaceae	1	Cultivated	9/22/2021
4	36	Galium mollugo	Rubiaceae	39	Cultivated	9/22/2021
4	36	Taraxacum officinale	Asteraceae	1	Cultivated	9/22/2021
4	36	Poa spp.	Poaceae	60	Cultivated	9/22/2021
4	36	Lythrum salicaria	Lythraceae	3	Cultivated	9/22/2021
4	36	Elymus repens	Poaceae	10	Cultivated	9/22/2021
4	36	Onoclea sensibilis	Onocleaceae	6	Cultivated	9/22/2021
4	48	Rhamnus frangula	Rhamnaceae	3	Cultivated	9/22/2021
4	48	Lythrum salicaria	Lythraceae	1	Cultivated	9/22/2021
4	48	Onoclea sensibilis	Onocleaceae	7	Cultivated	9/22/2021
4	48	Solidago altissima	Asteraceae	1	Cultivated	9/22/2021
4	48	Solidago rugosa	Asteraceae	1	Cultivated	9/22/2021
1	12	Galium mollugo	Rubiaceae	14	Grazed	9/22/2021
1	12	Trifolium pratense	Fabaceae	2	Grazed	9/22/2021
1	12	Aegopodium podagraria	Apiaceae	11	Grazed	9/22/2021
1	12	Poa spp.	Poaceae	160	Grazed	9/22/2021
1	12	Onoclea sensibilis	Onocleaceae	7	Grazed	9/22/2021
1	12	Solidago altissima	Asteraceae	5	Grazed	9/22/2021
1	12	Parthenocissus quinquefolia	Vitaceae	4	Grazed	9/22/2021
1	24	Galium mollugo	Rubiaceae	29	Grazed	9/22/2021
1	24	Trifolium pratense	Fabaceae	6	Grazed	9/22/2021
1	24	Taraxacum officinale	Asteraceae	4	Grazed	9/22/2021
1	24	Poa spp.	Poaceae	50	Grazed	9/22/2021
1	24	Onoclea sensibilis	Onocleaceae	14	Grazed	9/22/2021
1	24	Solidago sp.	Asteraceae	5	Grazed	9/22/2021
1	24	Parthenocissus quinquefolia	Vitaceae	2	Grazed	9/22/2021
1	36	Galium mollugo	Rubiaceae	4	Grazed	9/22/2021
1	36	Rhamnus frangula	Rhamnaceae	6	Grazed	9/22/2021
1	36	Achillea millefolium	Asteraceae	5	Grazed	9/22/2021
1	36	Phleum pratense	Poaceae	1	Grazed	9/22/2021
1	36	Poa spp.	Poaceae	220	Grazed	9/22/2021
1	36	Solidago altissima	Asteraceae	1	Grazed	9/22/2021
1	36	Parthenocissus quinquefolia	Vitaceae	6	Grazed	9/22/2021
1	36	Coreopsis sp.	Asteraceae	2	Grazed	9/22/2021
1	48	Galium mollugo	Rubiaceae	27	Grazed	9/22/2021
1	48	Trifolium pratense	Fabaceae	6	Grazed	9/22/2021
1	48	Poa spp.	Poaceae	200	Grazed	9/22/2021
1	48	Solidago altissima	Asteraceae	5	Grazed	9/22/2021
1	48	Fragaria vesca	Rosaceae	8	Grazed	9/22/2021
1	48	Parthenocissus quinquefolia	Vitaceae	4	Grazed	9/22/2021
2	12	Trifolium pratense	Fabaceae	1	Grazed	9/22/2021
2	12	Symphyotrichum cordifolium	Asteraceae	1	Grazed	9/22/2021
2	12	Achillea millefolium	Asteraceae	9	Grazed	9/22/2021
2	12	Polytrichum commune	Polytrichaceae	14	Grazed	9/22/2021
2	12	Hieracium pilosella	Asteraceae	1	Grazed	9/22/2021
2	12	Poa spp.	Poaceae	60	Grazed	9/22/2021
2	12	Fragaria vesca	Rosaceae	29	Grazed	9/22/2021
2	12	Viola sp.	Violaceae	1	Grazed	9/22/2021
2	24	Galium mollugo	Rubiaceae	4	Grazed	9/22/2021
2	24	Hieracium pilosella	Asteraceae	1	Grazed	9/22/2021
2	24	Poa spp.	Poaceae	175	Grazed	9/22/2021
2	24	Carex sp.	Cyperaceae	10	Grazed	9/22/2021
2	24	Onoclea sensibilis	Onocleaceae	6	Grazed	9/22/2021
2	24	Solidago altissima	Asteraceae	2	Grazed	9/22/2021
2	24	Solidago rugosa	Asteraceae	2	Grazed	9/22/2021
2	24	Fragaria vesca	Rosaceae	4	Grazed	9/22/2021
2	24	Parthenocissus quinquefolia	Vitaceae	6	Grazed	9/22/2021
2	36	Galium mollugo	Rubiaceae	25	Grazed	9/22/2021
2	36	Poa spp.	Poaceae	200	Grazed	9/22/2021
2	36	Onoclea sensibilis	Onocleaceae	3	Grazed	9/22/2021
2	36	Solidago canadensis	Asteraceae	1	Grazed	9/22/2021
2	36	Solidago sp.	Asteraceae	2	Grazed	9/22/2021
2	36	Fragaria vesca	Rosaceae	6	Grazed	9/22/2021
2	48	Galium mollugo	Rubiaceae	34	Grazed	9/22/2021
2	48	Achillea millefolium	Asteraceae	3	Grazed	9/22/2021
2	48	Euthamia graminifolia	Asteraceae	1	Grazed	9/22/2021
2	48	Poa spp.	Poaceae	300	Grazed	9/22/2021
2	48	Solidago altissima	Asteraceae	1	Grazed	9/22/2021
2	48	Solidago sp.	Asteraceae	1	Grazed	9/22/2021
2	48	Fragaria vesca	Rosaceae	14	Grazed	9/22/2021
2	48	Viola sp.	Violaceae	2	Grazed	9/22/2021
2	48	Parthenocissus quinquefolia	Vitaceae	2	Grazed	9/22/2021
3	12	Galium mollugo	Rubiaceae	11	Grazed	9/22/2021
3	12	Poa spp.	Poaceae	75	Grazed	9/22/2021
3	12	Onoclea sensibilis	Onocleaceae	1	Grazed	9/22/2021
3	12	Solidago altissima	Asteraceae	3	Grazed	9/22/2021
3	12	Solidago canadensis	Asteraceae	2	Grazed	9/22/2021
3	12	Solidago sp.	Asteraceae	4	Grazed	9/22/2021
3	12	Solidago rugosa	Asteraceae	1	Grazed	9/22/2021
3	12	Fragaria vesca	Rosaceae	7	Grazed	9/22/2021
3	24	Galium mollugo	Rubiaceae	14	Grazed	9/22/2021
3	24	Trifolium pratense	Fabaceae	1	Grazed	9/22/2021
3	24	Veronica officinalis	Plantaginaceae	11	Grazed	9/22/2021
3	24	Polytrichum commune	Polytrichaceae	4	Grazed	9/22/2021
3	24	Hieracium pilosella	Asteraceae	1	Grazed	9/22/2021
3	24	Poa spp.	Poaceae	75	Grazed	9/22/2021
3	24	Solidago sp.	Asteraceae	7	Grazed	9/22/2021
3	24	Parthenocissus quinquefolia	Vitaceae	4	Grazed	9/22/2021
3	36	Galium mollugo	Rubiaceae	25	Grazed	9/22/2021
3	36	Poa spp.	Poaceae	300	Grazed	9/22/2021
3	36	Onoclea sensibilis	Onocleaceae	9	Grazed	9/22/2021
3	36	Fragaria vesca	Rosaceae	5	Grazed	9/22/2021
3	36	Viola sp.	Violaceae	1	Grazed	9/22/2021
3	48	Galium mollugo	Rubiaceae	39	Grazed	9/22/2021
3	48	Bryophyta sp.	Polytrichaceae	20	Grazed	9/22/2021
3	48	Hieracium pilosella	Asteraceae	4	Grazed	9/22/2021
3	48	Poa spp.	Poaceae	300	Grazed	9/22/2021
3	48	Solidago altissima	Asteraceae	4	Grazed	9/22/2021
3	48	Hypericum perforatum	Hypericaceae	1	Grazed	9/22/2021
3	48	Fragaria vesca	Rosaceae	10	Grazed	9/22/2021
3	48	Viola sp.	Violaceae	4	Grazed	9/22/2021
3	48	Parthenocissus quinquefolia	Vitaceae	3	Grazed	9/22/2021
4	12	Galium mollugo	Rubiaceae	12	Grazed	9/22/2021
4	12	Trifolium pratense	Fabaceae	2	Grazed	9/22/2021
4	12	Polytrichum commune	Polytrichaceae	2	Grazed	9/22/2021
4	12	Poa spp.	Poaceae	30	Grazed	9/22/2021
4	12	Onoclea sensibilis	Onocleaceae	16	Grazed	9/22/2021
4	12	Solidago canadensis	Asteraceae	2	Grazed	9/22/2021
4	12	Solidago nemoralis	Asteraceae	1	Grazed	9/22/2021
4	12	Solidago rugosa	Asteraceae	1	Grazed	9/22/2021
4	12	Fragaria vesca	Rosaceae	6	Grazed	9/22/2021
4	12	Viola sp.	Violaceae	3	Grazed	9/22/2021
4	24	Galium mollugo	Rubiaceae	58	Grazed	9/22/2021
4	24	Trifolium pratense	Fabaceae	3	Grazed	9/22/2021
4	24	Dryopteris marginalis	Dryopteridaceae	4	Grazed	9/22/2021
4	24	Thelypteris palustris	Thelypteridaceae	3	Grazed	9/22/2021
4	24	Poa spp.	Poaceae	10	Grazed	9/22/2021
4	24	Onoclea sensibilis	Onocleaceae	8	Grazed	9/22/2021
4	24	Solidago altissima	Asteraceae	1	Grazed	9/22/2021
4	24	Fragaria vesca	Rosaceae	4	Grazed	9/22/2021
4	36	Galium mollugo	Rubiaceae	10	Grazed	9/22/2021
4	36	Rubus occidentalis	Rosaceae	1	Grazed	9/22/2021
4	36	Poa spp.	Poaceae	50	Grazed	9/22/2021
4	36	Carex sp.	Cyperaceae	2	Grazed	9/22/2021
4	36	Parthenocissus quinquefolia	Vitaceae	2	Grazed	9/22/2021
4	48	Galium mollugo	Rubiaceae	16	Grazed	9/22/2021
4	48	Rhamnus frangula	Rhamnaceae	1	Grazed	9/22/2021
4	48	Trifolium pratense	Fabaceae	4	Grazed	9/22/2021
4	48	Achillea millefolium	Asteraceae	1	Grazed	9/22/2021
4	48	Polytrichum commune	Polytrichaceae	8	Grazed	9/22/2021
4	48	Poa spp.	Poaceae	100	Grazed	9/22/2021
4	48	Solidago altissima	Asteraceae	2	Grazed	9/22/2021
4	48	Solidago sp.	Asteraceae	3	Grazed	9/22/2021
4	48	Fragaria vesca	Rosaceae	12	Grazed	9/22/2021
4	48	Viola sp.	Violaceae	6	Grazed	9/22/2021
4	48	Parthenocissus quinquefolia	Vitaceae	6	Grazed	9/22/2021
